# Supplementary material for: Cost-Effectiveness of Interventions to Improve Maternal, Newborn and Child Health Outcomes: A WHO-CHOICE Analysis for Eastern Sub-Saharan Africa and South-East Asia
Source: Int J Health Policy Manag. 2021 Mar 17;10(11):706–23. doi: 10.34172/ijhpm.2021.07 (PMC9278381; doi:10.34172/ijhpm.2021.07)
Supplement: Supplementary file 3 — Cost-Effectiveness Results by Level of Coverage, and With Varied Discount Rates. [file ijhpm-10-706-s003.xlsx]

## Sheet: S3.1.Results by coverage level
	Cost-Effectiveness of Interventions to Improve Maternal, Newborn and Child Health Outcomes: A WHO-CHOICE Analysis for Eastern Sub-Saharan Africa and South-East Asia International Journal of Health Policy and Management (IJHPM) Authors: Karin Stenberg*, Rory Watts, Melanie Bertram, Kaia Engesveen, Blerta Maliqi, Lale Say, Raymond Hutubessy *Corresponding author: stenbergk@who.int
	Supplementary file 3. Cost-Effectiveness Results by Level of Coverage, and With Varied Discount Rates
	Table S3.1. Cost effectiveness results by level of coverage, for 2 geographic regions			Sub Saharan Africa, East				South East Asia
Number	Intervention Name	Short name	Target coverage	Cost per 1 million pop	HLY per 1 million pop	ACER	Cost per capita (annualized)	Cost per 1 million pop	HLY per 1 million pop	ACER	Cost per capita (annualized)
SINGLE INTERVENTIONS
1	Family planning	MNCH_1. FP	50	4.5804e+06	2.09575e+06	2.18556	4.5804	4.2531e+06	86210.9	49.3336	4.2531
1	Family planning	MNCH_1. FP	80	2.35052e+06	4.9263e+06	0.477137	2.35052	2.80025e+06	203249	13.7774	2.80025
1	Family planning	MNCH_1. FP	95	1.70845e+06	5.03845e+06	0.339082	1.70845	2.33414e+06	207711	11.2374	2.33414
2	Folic acid supplementation	MNCH_2. FAS	50	147512	184.023	801.592	0.147512	70525.1	201.884	349.334	0.0705251
2	Folic acid supplementation	MNCH_2. FAS	80	176538	419.189	421.141	0.176538	93038.7	314.555	295.778	0.0930387
2	Folic acid supplementation	MNCH_2. FAS	95	191051	536.781	355.92	0.191051	104296	370.897	281.199	0.104296
3	Safe abortion services	MNCH_3. SA	50	126692	421.167	300.811	0.126692	51467.7	33.3791	1541.91	0.0514677
3	Safe abortion services	MNCH_3. SA	80	143224	841.053	170.291	0.143224	62544.8	64.2409	973.598	0.0625448
3	Safe abortion services	MNCH_3. SA	95	151490	1051	144.139	0.15149	68083.4	79.6717	854.55	0.0680834
4	Post abortion case management	MNCH_4. PAC	50	128805	310.423	414.934	0.128805	44288.3	25.5288	1734.83	0.0442883
4	Post abortion case management	MNCH_4. PAC	80	146605	628.317	233.329	0.146605	51057.8	49.9749	1021.67	0.0510578
4	Post abortion case management	MNCH_4. PAC	95	155505	787.265	197.525	0.155505	54442.6	62.198	875.31	0.0544426
5	Calcium supplementation in pregnant women for the prevention and management of pre-eclampsia/eclampsia	MNCH_5. CS	50	331901	113.523	2923.64	0.331901	207627	15.7761	13160.9	0.207627
5	Calcium supplementation in pregnant women for the prevention and management of pre-eclampsia/eclampsia	MNCH_5. CS	80	471559	313.227	1505.49	0.471559	312399	34.3713	9088.95	0.312399
5	Calcium supplementation in pregnant women for the prevention and management of pre-eclampsia/eclampsia	MNCH_5. CS	95	541387	413.078	1310.62	0.541387	364785	43.669	8353.42	0.364785
6	Daily iron and folic acid supplementation in pregnant women	MNCH_6. DIFA	50	177098	1083.52	163.447	0.177098	103232	378.867	272.477	0.103232
6	Daily iron and folic acid supplementation in pregnant women	MNCH_6. DIFA	80	223891	1843.76	121.432	0.223891	145376	596.246	243.819	0.145376
6	Daily iron and folic acid supplementation in pregnant women	MNCH_6. DIFA	95	247292	2224.11	111.187	0.247292	166450	704.979	236.107	0.16645
7	Balanced energy-protein supplementation to pregnant women with insecure food availability	MNCH_7. BEPS	50	271444	7844.89	34.6014	0.271444	58544.8	490.854	119.271	0.0585448
7	Balanced energy-protein supplementation to pregnant women with insecure food availability	MNCH_7. BEPS	80	375603	12837.3	29.2588	0.375603	73869.5	786.036	93.9773	0.0738695
7	Balanced energy-protein supplementation to pregnant women with insecure food availability	MNCH_7. BEPS	95	427704	15335.8	27.8892	0.427704	81532.3	933.663	87.3252	0.0815323
8	Tetanus toxoid vaccination	MNCH_8. TT	50	166772	5085.55	32.7933	0.166772	97599.6	597.052	163.469	0.0975996
8	Tetanus toxoid vaccination	MNCH_8. TT	80	207446	8400.68	24.694	0.207446	136372	958.173	142.325	0.136372
8	Tetanus toxoid vaccination	MNCH_8. TT	95	227810	10072.9	22.6162	0.22781	155763	1139.09	136.744	0.155763
9	Intermittent presumptive treatment of malaria	MNCH_9. IPTM	50	153122	1838.66	83.2794	0.153122	75337.3	411.735	182.975	0.0753373
9	Intermittent presumptive treatment of malaria	MNCH_9. IPTM	80	185543	3115.51	59.5545	0.185543	100743	667.45	150.938	0.100743
9	Intermittent presumptive treatment of malaria	MNCH_9. IPTM	95	201762	3754.84	53.7337	0.201762	113448	795.494	142.614	0.113448
10	Syphilis detection and treatment in pregnancy	MNCH_10. SYP	50	169605	4849.69	34.9723	0.169605	98839.2	816.377	121.071	0.0988392
10	Syphilis detection and treatment in pregnancy	MNCH_10. SYP	80	211920	7893.16	26.8486	0.21192	138347	1298.12	106.575	0.138347
10	Syphilis detection and treatment in pregnancy	MNCH_10. SYP	95	233088	9417.41	24.7508	0.233088	158103	1539.1	102.724	0.158103
11	Hypertensive disease case management in pregnancy	MNCH_11. CMHD	50	118039	645.444	182.881	0.118039	37987.7	65.5222	579.769	0.0379877
11	Hypertensive disease case management in pregnancy	MNCH_11. CMHD	80	129379	1164.35	111.117	0.129379	40976.9	113.964	359.559	0.0409769
11	Hypertensive disease case management in pregnancy	MNCH_11. CMHD	95	135050	1423.8	94.8513	0.13505	42471.5	138.185	307.351	0.0424715
12	Management of pre-eclampsia (mild and severe)	MNCH_12. MPE	50	124246	801.116	155.091	0.124246	45536.7	80.0549	568.819	0.0455367
12	Management of pre-eclampsia (mild and severe)	MNCH_12. MPE	80	139310	1413.43	98.5619	0.13931	53055.3	137.217	386.654	0.0530553
12	Management of pre-eclampsia (mild and severe)	MNCH_12. MPE	95	146842	1719.58	85.394	0.146842	56814.6	165.798	342.674	0.0568146
13	Ectopic pregnancy case management	MNCH_13. ECT	50	131423	127.883	1027.68	0.131423	48754.3	5.37002	9078.98	0.0487543
13	Ectopic pregnancy case management	MNCH_13. ECT	80	151238	189.053	799.974	0.151238	58274.1	5.45744	10677.9	0.0582741
13	Ectopic pregnancy case management	MNCH_13. ECT	95	160480	138.799	1156.2	0.16048	62928.2	6.39873	9834.49	0.0629282
14	Neonatal resuscitation	MNCH_14. NR	50	117676	67205.3	1.751	0.117676	38633.9	13567.7	2.8475	0.0386339
14	Neonatal resuscitation	MNCH_14. NR	80	128816	109783	1.17337	0.128816	42017.8	21679.6	1.93812	0.0420178
14	Neonatal resuscitation	MNCH_14. NR	95	134391	131675	1.02063	0.134391	43711.7	25725.5	1.69916	0.0437117
15	Clean cord care (clean birth practices)	MNCH_15. CCC	50	118544	2839.19	41.7527	0.118544	38531	465.513	82.771	0.038531
15	Clean cord care (clean birth practices)	MNCH_15. CCC	80	130887	4784.61	27.3558	0.130887	41736.3	734.371	56.8327	0.0417363
15	Clean cord care (clean birth practices)	MNCH_15. CCC	95	137059	5759.09	23.7987	0.137059	43504.2	885.082	49.1527	0.0435042
16	Antibiotics for preterm premature rupture of membranes.	MNCH_16. PPROM	50	132851	353.976	375.31	0.132851	54275.6	13.3024	4080.14	0.0542756
16	Antibiotics for preterm premature rupture of membranes.	MNCH_16. PPROM	80	153085	708.634	216.028	0.153085	67039.6	30.7012	2183.62	0.0670396
16	Antibiotics for preterm premature rupture of membranes.	MNCH_16. PPROM	95	163204	886.149	184.173	0.163204	73422.2	39.404	1863.32	0.0734222
17	Management of eclampsia with Magnesium-Sulphate	MNCH_17. MEMS	50	146247	208.505	701.408	0.146247	63208.8	56.6858	1115.07	0.0632088
17	Management of eclampsia with Magnesium-Sulphate	MNCH_17. MEMS	80	174982	493.787	354.367	0.174982	81455	101.067	805.951	0.081455
17	Management of eclampsia with Magnesium-Sulphate	MNCH_17. MEMS	95	189484	644.775	293.876	0.189484	90613.3	123.618	733.011	0.0906133
18	Management of maternal sepsis	MNCH_18. MMS	50	154148	1135.98	135.696	0.154148	68257.3	56.6697	1204.48	0.0682573
18	Management of maternal sepsis	MNCH_18. MMS	80	187153	1838.67	101.787	0.187153	89408.2	90.715	985.594	0.0894082
18	Management of maternal sepsis	MNCH_18. MMS	95	203655	2190.02	92.9925	0.203655	99983.7	107.738	928.029	0.0999837
19	Promotion of breastfeeding	MNCH_19. BF	50	222218	6917.11	32.1258	0.222218	87780.1	1572.37	55.8267	0.0877801
19	Promotion of breastfeeding	MNCH_19. BF	80	295288	9952.12	29.6709	0.295288	119669	2179.19	54.9145	0.119669
19	Promotion of breastfeeding	MNCH_19. BF	95	331717	11448.9	28.9738	0.331717	135622	2482.4	54.6337	0.135622
20	Home visits for clean postnatal practices	MNCH_20. CPNP	50	160430	9908.35	16.1914	0.16043	58070.5	2235.63	25.975	0.0580705
20	Home visits for clean postnatal practices	MNCH_20. CPNP	80	197415	15740	12.5423	0.197415	73133.1	3570.95	20.48	0.0731331
20	Home visits for clean postnatal practices	MNCH_20. CPNP	95	215967	18699.4	11.5494	0.215967	80671.1	4241.21	19.0208	0.0806711
21	Vitamin A supplementation (0-4 years)	MNCH_21. VAS	50	173465	18210	9.5258	0.173465	66842.1	3984.83	16.7742	0.0668421
21	Vitamin A supplementation (0-4 years)	MNCH_21. VAS	80	219158	28950.8	7.57003	0.219158	87299.4	6249.16	13.9698	0.0872994
21	Vitamin A supplementation (0-4 years)	MNCH_21. VAS	95	242300	34308.5	7.06239	0.2423	97568.8	7349.45	13.2757	0.0975688
22	Promotion of complementary feeding	MNCH_22. CF	50	160553	3248.46	49.4244	0.160553	80120.1	622.834	128.638	0.0801201
22	Promotion of complementary feeding	MNCH_22. CF	80	197461	5007.74	39.4312	0.197461	108410	952.634	113.8	0.10841
22	Promotion of complementary feeding	MNCH_22. CF	95	215932	5881.77	36.7121	0.215932	122560	1114.99	109.921	0.12256
23	DPT vaccine	MNCH_23.DPT	50	274366	2332.94	117.605	0.274366	199763	319.926	624.404	0.199763
23	DPT vaccine	MNCH_23.DPT	80	379613	3351.67	113.261	0.379613	299843	504.483	594.357	0.299843
23	DPT vaccine	MNCH_23.DPT	95	432267	3862.21	111.922	0.432267	349890	628.267	556.913	0.34989
24	H. influenzae b vaccine	MNCH_24. HIB	50	409037	18790.1	21.7687	0.409037	213492	2697.84	79.1343	0.213492
24	H. influenzae b vaccine	MNCH_24. HIB	80	597033	30271.3	19.7228	0.597033	322132	4327.13	74.4447	0.322132
24	H. influenzae b vaccine	MNCH_24. HIB	95	650325	37210.4	17.477	0.650325	429887	4777.78	89.9762	0.429887
25	Pneumococcal vaccine	MNCH_25. PCV	50	438961	11277.1	38.9251	0.438961	263190	1818.68	144.715	0.26319
25	Pneumococcal vaccine	MNCH_25. PCV	80	646773	18116.5	35.7008	0.646773	399393	2711.4	147.301	0.399393
25	Pneumococcal vaccine	MNCH_25. PCV	95	750344	21498	34.903	0.750344	468206	3390.8	138.081	0.468206
26	Rotavirus vaccine	MNCH_26. ROTA	50	249931	7004.22	35.6829	0.249931	156105	894.337	174.549	0.156105
26	Rotavirus vaccine	MNCH_26. ROTA	80	340765	10883.1	31.3115	0.340765	230017	1427.97	161.08	0.230017
26	Rotavirus vaccine	MNCH_26. ROTA	95	386284	12839.7	30.0852	0.386284	266987	1784.67	149.6	0.266987
27	Pentavalent vaccine (DPT + Hep B + Hib)	MNCH_27. PENTA(DPT + HEPB + HIB)	50	226200	7737.91	29.2327	0.2262	112847	1124.1	100.389	0.112847
27	Pentavalent vaccine (DPT + Hep B + Hib)	MNCH_27. PENTA(DPT + HEPB + HIB)	80	273130	12427.8	21.9773	0.27313	149297	1801.4	82.8785	0.149297
27	Pentavalent vaccine (DPT + Hep B + Hib)	MNCH_27. PENTA(DPT + HEPB + HIB)	95	296640	14791	20.0554	0.29664	167531	2253.53	74.3415	0.167531
28	Measles vaccine	MNCH_28. MCV	50	155014	8796.55	17.6222	0.155014	68699.6	4571.52	15.0277	0.0686996
28	Measles vaccine	MNCH_28. MCV	80	184429	16730.5	11.0235	0.184429	98116.7	5653.16	17.3561	0.0981167
28	Measles vaccine	MNCH_28. MCV	95	200492	19891.3	10.0794	0.200492	110365	7084.72	15.5778	0.110365
29	Kangaroo mother care (KMC)	MNCH_29. KMC	50	177158	6462.17	27.4146	0.177158	106883	2047.59	52.1997	0.106883
29	Kangaroo mother care (KMC)	MNCH_29. KMC	80	334893	9803.2	34.1616	0.334893	151270	3274.2	46.2007	0.15127
29	Kangaroo mother care (KMC)	MNCH_29. KMC	95	249627	12410.7	20.1139	0.249627	173481	3889.07	44.6072	0.173481
30	Full supportive care for premature babies	MNCH_30. FSC	50	429028	6074.9	70.623	0.429028	310800	1903.02	163.319	0.3108
30	Full supportive care for premature babies	MNCH_30. FSC	80	627510	9748.12	64.3724	0.62751	477699	3049.52	156.647	0.477699
30	Full supportive care for premature babies	MNCH_30. FSC	95	726906	11592.6	62.7044	0.726906	561212	3624.09	154.856	0.561212
31	Case management of severe neonatal infection (sepsis/pneumonia) with full supportive care	MNCH_31. CMSNI	50	125410	22296.9	5.62453	0.12541	50302.3	5376.32	9.35626	0.0503023
31	Case management of severe neonatal infection (sepsis/pneumonia) with full supportive care	MNCH_31. CMSNI	80	141201	34517.3	4.09075	0.141201	60660.1	8430.03	7.19572	0.0606601
31	Case management of severe neonatal infection (sepsis/pneumonia) with full supportive care	MNCH_31. CMSNI	95	149142	41339	3.60778	0.149142	65863.7	10034.8	6.5635	0.0658637
32	Facility based management of neonatal infection (sepsis/pneumonia) with injectible (and oral) antibiotics	MNCH_32. CMNI	50	121906	8985.55	13.5669	0.121906	42642.7	1369.08	31.1469	0.0426427
32	Facility based management of neonatal infection (sepsis/pneumonia) with injectible (and oral) antibiotics	MNCH_32. CMNI	80	135578	14520.9	9.33677	0.135578	48427.8	2193.12	22.0818	0.0484278
32	Facility based management of neonatal infection (sepsis/pneumonia) with injectible (and oral) antibiotics	MNCH_32. CMNI	95	142418	17303.2	8.23075	0.142418	51321.2	2605.87	19.6945	0.0513212
33	Management of diarrhea through Oral Rehydration Solution and Zinc	MNCH_33. ORSzinc	50	979145	44798.9	21.8565	0.979145	317068	5217.58	60.7693	0.317068
33	Management of diarrhea through Oral Rehydration Solution and Zinc	MNCH_33. ORSzinc	80	1.53472e+06	69828.5	21.9785	1.53472	489233	7895.78	61.9613	0.489233
33	Management of diarrhea through Oral Rehydration Solution and Zinc	MNCH_33. ORSzinc	95	1.8188e+06	81556.6	22.3011	1.8188	575694	9101.6	63.2519	0.575694
34	Community based management of pneumonia	MNCH_34. CCM_P	50	127840	31062.6	4.11556	0.12784	41719.7	5154.06	8.09453	0.0417197
34	Community based management of pneumonia	MNCH_34. CCM_P	80	145499	50808.1	2.8637	0.145499	46996.8	8299.65	5.66251	0.0469968
34	Community based management of pneumonia	MNCH_34. CCM_P	95	154459	61116	2.52731	0.154459	49649.3	9889.89	5.02021	0.0496493
35	Antibiotics for treatment of dysentery	MNCH_35. DYS	50	244131	1667.09	146.441	0.244131	136976	208.641	656.514	0.136976
35	Antibiotics for treatment of dysentery	MNCH_35. DYS	80	331289	2771.89	119.517	0.331289	199383	333.924	597.092	0.199383
35	Antibiotics for treatment of dysentery	MNCH_35. DYS	95	374913	3325.4	112.742	0.374913	230594	396.583	581.452	0.230594
36	Facility based management of pneumonia	MNCH_36. FCM_P	50	156893	31062.6	5.05087	0.156893	68954.8	5154.06	13.3787	0.0689548
36	Facility based management of pneumonia	MNCH_36. FCM_P	80	192696	50808.1	3.79262	0.192696	90758.3	8299.65	10.9352	0.0907583
36	Facility based management of pneumonia	MNCH_36. FCM_P	95	210934	61116	3.45138	0.210934	101727	9889.89	10.2859	0.101727
37	Management of children with severe acute malnutrition	MNCH_37. CMSAM	50	208820	7421.77	28.1362	0.20882	95164.4	1043.18	91.2253	0.0951644
37	Management of children with severe acute malnutrition	MNCH_37. CMSAM	80	233974	11948.4	19.582	0.233974	108075	1685.31	64.1278	0.108075
37	Management of children with severe acute malnutrition	MNCH_37. CMSAM	95	234943	14232.7	16.5072	0.234943	107652	2007.08	53.6363	0.107652
PACKAGES
	P1. Preventing and managing unplanned pregnancy	MNCH_P1. UPP	50	4.65319e+06	2.1648e+06	2.14948	4.65319	4.29616e+06	90025	47.7219	4.29616
	P1. Preventing and managing unplanned pregnancy	MNCH_P1. UPP	80	2.43752e+06	2.46891e+06	0.987285	2.43752	2.85375e+06	101905	28.0042	2.85375
	P1. Preventing and managing unplanned pregnancy	MNCH_P1. UPP	95	1.80256e+06	2.52303e+06	0.714442	1.80256	2.39408e+06	104074	23.0036	2.39408
	P2. Comprehensive antenatal care	MNCH_P2. ANC	50	644098	20629.7	31.2218	0.644098	410705	3043.2	134.958	0.410705
	P2. Comprehensive antenatal care	MNCH_P2. ANC	80	893994	32320.9	27.66	0.893994	606955	4766.29	127.343	0.606955
	P2. Comprehensive antenatal care	MNCH_P2. ANC	95	1.01934e+06	37988	26.8333	1.01934	705147	5600.47	125.909	0.705147
	P3. Skilled assistance for normal delivery	MNCH_P3. SBA	50	2.45803e+06	85417.2	28.7767	2.45803	1.61956e+06	13305.7	121.719	1.61956
	P3. Skilled assistance for normal delivery	MNCH_P3. SBA	80	3.85846e+06	131789	29.2775	3.85846	2.57147e+06	19164.3	134.18	2.57147
	P3. Skilled assistance for normal delivery	MNCH_P3. SBA	95	4.55821e+06	153977	29.6032	4.55821	3.03055e+06	23564.7	128.606	3.03055
	P4. Skilled assistance for normal delivery + family planning	MNCH_P4. SBA + FP	50	7.03843e+06	2.18117e+06	3.2269	7.03843	5.87266e+06	99516.7	59.0118	5.87266
	P4. Skilled assistance for normal delivery + family planning	MNCH_P4. SBA + FP	80	6.20898e+06	5.05809e+06	1.22754	6.20898	5.37172e+06	222414	24.152	5.37172
	P4. Skilled assistance for normal delivery + family planning	MNCH_P4. SBA + FP	95	6.26665e+06	5.19243e+06	1.20688	6.26665	5.11067e+06	231276	22.0977	5.11067
	P5. Skilled delivery + management of complications	MNCH_P5. SBA + comp	50	6.59993e+06	123104	53.6128	6.59993	3.65187e+06	19849	183.983	3.65187
	P5. Skilled delivery + management of complications	MNCH_P5. SBA + comp	80	1.04764e+07	187395	55.9055	10.4764	5.79626e+06	29767.3	194.719	5.79626
	P5. Skilled delivery + management of complications	MNCH_P5. SBA + comp	95	1.24232e+07	218180	56.9399	12.4232	6.86912e+06	34391.7	199.732	6.86912
	P6. Skilled delivery + management of complications + family planning	MNCH_P6. SBA + comp + FP	50	1.11803e+07	2.21886e+06	5.03878	11.1803	7.90496e+06	106060	74.533	7.90496
	P6. Skilled delivery + management of complications + family planning	MNCH_P6. SBA + comp + FP	80	1.28269e+07	5.11369e+06	2.50835	12.8269	8.59651e+06	233016	36.8923	8.59651
	P6. Skilled delivery + management of complications + family planning	MNCH_P6. SBA + comp + FP	95	1.41316e+07	5.25663e+06	2.68834	14.1316	8.63929e+06	242103	35.6843	8.63929
	P7. Case management of newborn complications at referral level	MNCH_P7. CMNC	50	605951	35056.8	17.2848	0.605951	478650	6543.29	73.1512	0.47865
	P7. Case management of newborn complications at referral level	MNCH_P7. CMNC	80	854463	56938.6	15.0067	0.854463	724119	10526	68.7931	0.724119
	P7. Case management of newborn complications at referral level	MNCH_P7. CMNC	95	979674	68095.6	14.3867	0.979674	847152	12533.5	67.5909	0.847152
	P8. Community based newborn and child care	MNCH_P8. CBNCC	50	1.37344e+06	96237.9	14.2713	1.37344	580318	14565	39.8433	0.580318
	P8. Community based newborn and child care	MNCH_P8. CBNCC	80	2.08854e+06	150586	13.8694	2.08854	880793	22236.5	39.6103	0.880793
	P8. Community based newborn and child care	MNCH_P8. CBNCC	95	2.43415e+06	176074	13.8246	2.43415	1.0261e+06	25772.7	39.8134	1.0261
	P9. Infant and young child feeding	MNCH_P9. IYCF	50	407891	28370.5	14.3773	0.407891	289795	5669.25	51.117	0.289795
	P9. Infant and young child feeding	MNCH_P9. IYCF	80	555153	45292.4	12.2571	0.555153	428781	8911.65	48.1146	0.428781
	P9. Infant and young child feeding	MNCH_P9. IYCF	95	629808	53788.8	11.7089	0.629808	498603	10500.5	47.4837	0.498603
	P10. Routine EPI	MNCH_P10. EPI	50	348024	16014	21.7324	0.348024	193788	4827.12	40.1457	0.193788
	P10. Routine EPI	MNCH_P10. EPI	80	429200	25964.3	16.5304	0.4292	263730	7777.02	33.9114	0.26373
	P10. Routine EPI	MNCH_P10. EPI	95	469958	32671.5	14.3843	0.469958	298776	9755.01	30.6279	0.298776
	P11.Routine EPI + Rotavirus, Pneumococcal	MNCH_P11. EPI+ROTA+PCV	50	604796	24662	24.5234	0.604796	282778	6235.11	45.3526	0.282778
	P11.Routine EPI + Rotavirus, Pneumococcal	MNCH_P11. EPI+ROTA+PCV	80	883157	40352.5	21.8861	0.883157	421926	10064.2	41.9234	0.421926
	P11.Routine EPI + Rotavirus, Pneumococcal	MNCH_P11. EPI+ROTA+PCV	95	1.02361e+06	51010.3	20.0668	1.02361	491718	12635.8	38.9148	0.491718
	P12.Primary level integrated management of the sick child	MNCH_P12. IMCI	50	1.04578e+06	75631	13.8274	1.04578	525718	8925.09	58.9034	0.525718
	P12.Primary level integrated management of the sick child	MNCH_P12. IMCI	80	1.56337e+06	123447	12.6643	1.56337	782843	14137.6	55.373	0.782843
	P12.Primary level integrated management of the sick child	MNCH_P12. IMCI	95	1.82021e+06	147912	12.306	1.82021	905747	16696.6	54.2472	0.905747

## Sheet: S3.2.Results with 3% discount
	Cost-Effectiveness of Interventions to Improve Maternal, Newborn and Child Health Outcomes: A WHO-CHOICE Analysis for Eastern Sub-Saharan Africa and South-East Asia International Journal of Health Policy and Management (IJHPM) Authors: Karin Stenberg*, Rory Watts, Melanie Bertram, Kaia Engesveen, Blerta Maliqi, Lale Say, Raymond Hutubessy *corresponding author: stenbergk@who.int
	Supplementary file 3. Cost effectiveness results by level of coverage, and with varied discount rates
	Table S3.2. Average Cost effectiveness Ratios (ACERs) with varied discount rates			Sub Saharan Africa, East		South East Asia
Number	Intervention Name	Short name	Target coverage	Discount rate 3% for cost, 0% for impact	Discount rate 3% for cost, 3% for impact	Discount rate 3% for cost, 0% for impact	Discount rate 3% for cost, 3% for impact
SINGLE INTERVENTIONS
1	Family planning	MNCH_1. FP	95	0.339082	3.87467	11.2374	107.157
2	Folic acid supplementation	MNCH_2. FAS	95	355.92	565.933	281.199	687.847
3	Safe abortion services	MNCH_3. SA	95	144.139	433.701	854.55	2083.58
4	Post abortion case management	MNCH_4. PAC	95	197.525	570.416	875.31	2055
5	Calcium supplementation in pregnant women for the prevention and management of pre-eclampsia/eclampsia	MNCH_5. CS	95	1310.62	2545.67	8353.42	16041
6	Daily iron and folic acid supplementation in pregnant women	MNCH_6. DIFA	95	111.187	263.449	236.107	572.015
7	Balanced energy-protein supplementation to pregnant women with insecure food availability	MNCH_7. BEPS	95	27.8892	90.7309	87.3252	222.562
8	Tetanus toxoid vaccination	MNCH_8. TT	95	22.6162	50.6168	136.744	319.52
9	Intermittent presumptive treatment of malaria	MNCH_9. IPTM	95	53.7337	148.475	142.614	341.157
10	Syphilis detection and treatment in pregnancy	MNCH_10. SYP	95	24.7508	69.0278	102.724	255.098
11	Hypertensive disease case management in pregnancy	MNCH_11. CMHD	95	94.8513	259.123	307.351	720.019
12	Management of pre-eclampsia (mild and severe)	MNCH_12. MPE	95	85.394	237.298	342.674	812.942
13	Ectopic pregnancy case management	MNCH_13.ECT	95	1156.2	4025.91	9834.49	27461.3
14	Neonatal resuscitation	MNCH_14. NR	95	1.02063	2.83656	1.69916	4.16735
15	Clean cord care (clean birth practices)	MNCH_15. CCC	95	23.7987	75.6357	49.1527	123.865
16	Antibiotics for preterm premature rupture of membranes.	MNCH_16. PPROM	95	184.173	484.525	1863.32	3365.26
17	Management of eclampsia with Magnesium-Sulphate	MNCH_17. MEMS	95	293.876	301.41	733.011	1380.01
18	Management of maternal sepsis	MNCH_18. MMS	95	92.9925	296.891	928.029	2381.12
19	Promotion of breastfeeding	MNCH_19. BF	95	28.9738	71.7829	54.6337	130.057
20	Home visits for clean postnatal practices	MNCH_20. CPNP	95	11.5494	23.9356	19.0208	43.6369
21	Vitamin A supplementation (0-4 years)	MNCH_21. VAS	95	7.06239	15.0324	13.2757	31.4702
22	Promotion of complementary feeding	MNCH_22. CF	95	36.7121	111.392	109.921	287.001
23	DPT vaccine	MNCH_23.DPT	95	111.922	300	556.913	1372.21
24	H. influenzae b vaccine	MNCH_24. HIB	95	17.477	46.1076	89.9762	209.322
25	Pneumococcal vaccine	MNCH_25. PCV	95	34.903	90.2648	138.081	329.175
26	Rotavirus vaccine	MNCH_26. ROTA	95	30.0852	76.376	149.6	369.011
27	Pentavalent vaccine (DPT + Hep B + Hib)	MNCH_27. PENTA(DPT + HEPB + HIB)	95	20.0554	58.2347	74.3415	187.992
28	Measles vaccine	MNCH_28. MCV	95	10.0794	26.5606	15.5778	36.1939
29	Kangaroo mother care (KMC)	MNCH_29. KMC	95	20.1139	53.924	44.6072	109.024
30	Full supportive care for premature babies	MNCH_30. FSC	95	62.7044	188.785	154.856	394.312
31	Case management of severe neonatal infection (sepsis/pneumonia) with full supportive care	MNCH_31. CMSNI	95	3.60778	7.88941	6.5635	15.349
32	Facility based management of neonatal infection (sepsis/pneumonia) with injectible (and oral) antibiotics	MNCH_32. CMNI	95	8.23075	24.4187	19.6945	49.3771
33	Management of diarrhea through Oral Rehydration Solution and Zinc	MNCH_33. ORSzinc	95	22.3011	58.1683	63.2519	153.6
34	Community based management of pneumonia	MNCH_34. CCM_P	95	2.52731	6.45746	5.02021	12.1848
35	Antibiotics for treatment of dysentery	MNCH_35. DYS	95	112.742	301.282	581.452	1451.46
36	Facility based management of pneumonia	MNCH_36. FCM_P	95	3.45138	10.2394	10.2859	25.7884
37	Management of children with severe acute malnutrition	MNCH_37. CMSAM	95	16.5072	43.8548	53.6363	134.482
PACKAGES
	P1. Preventing and managing unplanned pregnancy	MNCH_P1. UPP	95	0.714442	8.14784	23.0036	218.747
	P2. Comprehensive antenatal care	MNCH_P2. ANC	95	26.8333	78.266	125.909	314.046
	P3. Skilled assistance for normal delivery	MNCH_P3. SBA	95	29.6032	89.728	128.606	323.205
	P4. Skilled assistance for normal delivery + family planning	MNCH_P4. SBA + FP	95	1.20688	13.267	22.0977	184.107
	P5. Skilled delivery + management of complications	MNCH_P5. SBA + comp	95	56.9399	165.997	199.732	502.767
	P6. Skilled delivery + management of complications + family planning	MNCH_P6. SBA + comp + FP	95	2.68834	28.3282	35.6843	274.566
	P7. Case management of newborn complications at referral level	MNCH_P7. CMNC	95	14.3867	43.417	67.5909	170.492
	P8. Community based newborn and child care	MNCH_P8. CBNCC	95	13.8246	37.1172	39.8134	97.7972
	P9. Infant and young child feeding	MNCH_P9. IYCF	95	11.7089	32.1249	47.4837	118.697
	P10. Routine EPI	MNCH_P10. EPI	95	14.3843	40.4026	30.6279	78.0757
	P11.Routine EPI + Rotavirus, Pneumococcal	MNCH_P11. EPI+ROTA+PCV	95	20.0668	52.0062	38.9148	96.6431
	P12.Primary level integrated management of the sick child	MNCH_P12. IMCI	95	12.306	35.8133	54.2472	136.172
